# Supplementary material for: A Drug Repurposing Approach for Antimalarials Interfering with SARS-CoV-2 Spike Protein Receptor Binding Domain (RBD) and Human Angiotensin-Converting Enzyme 2 (ACE2)
Source: Pharmaceuticals (Basel). 2021 Sep 23;14(10):954. doi: 10.3390/ph14100954 (PMC8537658; doi:10.3390/ph14100954)
Supplement: Supplementary file 1 [file pharmaceuticals-14-00954-s001.zip]

Archive with 1 entries (1 files):
- pharmaceuticals-1367701-supplementary.pdf
